# Supplementary material for: Transfer of Cellular Content from the Allogeneic Cell-Based Cancer Vaccine DCP-001 to Host Dendritic Cells Hinges on Phosphatidylserine and Is Enhanced by CD47 Blockade
Source: Cells. 2021 Nov 19;10(11):3233. doi: 10.3390/cells10113233 (PMC8625408; doi:10.3390/cells10113233)
Supplement: Supplementary file 1 [file cells-10-03233-s001.zip]

Archive with 3 entries (2 files):
- cells-1439604-suppl/
- cells-1439604-suppl/Movie S1.avi
- cells-1439604-suppl/Table S1.pdf
